# Supplementary material for: Discovery and Development of Voxvoganan: First-in-Class Synthetic Antimicrobial Peptidomimetic
Source: J Med Chem. 2026 Apr 20;69(9):9908–27. doi: 10.1021/acs.jmedchem.6c00102 (PMC13181764; doi:10.1021/acs.jmedchem.6c00102)
Supplement: Supplementary file 2 [file jm6c00102_si_002.csv]

		MIC (mg/L)							mg/L
Peptide	SMILES	S. aureus	MRSA	S. pyogenes	E. coli	P. aeruginosa	C. albicans	A. niger	Hemolysis (EC50)	Fibroblast (IC50)
105	N[C@@H](CCCNC(N)=N)C(N[C@@H](CC1=C(C(C)(C)C)NC2=C1C=C(C(C)(C)C)C=C2C(C)(C)C)C(N[C@@H](CCCNC(N)=N)C(NC(C)C)=O)=O)=O	8	8	16	32	32	32 - 64	32	720	368
107	N[C@@H](CCCNC(N)=N)C(N[C@@H](CC1=CC=C(C2=CC=C(C=CC=C3)C3=C2)C=C1)C(N[C@@H](CCCNC(N)=N)C(NCCC4=CC=CC=C4)=O)=O)=O	4	4	32	32	16	2	4	200	48
108	N[C@@H](CCCNC(N)=N)C(N[C@@H](CC1=C(C(C)(C)C)NC2=C1C=C(C(C)(C)C)C=C2C(C)(C)C)C(N[C@@H](CCCNC(N)=N)C(OC)=O)=O)=O	8	8	32	64	32	32	16	>1000	270
109	N[C@@H](CCCNC(N)=N)C(N[C@@H](CC1=C(C(C)(C)C)NC2=C1C=C(C(C)(C)C)C=C2C(C)(C)C)C(N[C@@H](CCCNC(N)=N)C(NCCC3=CC=CC=C3)=O)=O)=O	4	4	16	8	8	8	8	60	77
119	N[C@@H](CCCNC(N)=N)C(N[C@@H](CC1=C(C(C)(C)C)NC2=C1C=C(C(C)(C)C)C=C2C(C)(C)C)C(N[C@@H](CCCNC(N)=N)C(NCCCCCC)=O)=O)=O	4	4	8	4,00	4,00	4 – 8	4	32	58
